# Supplementary material for: Unambiguous Determination of Benzo[a]pyrene and Dibenzo[a,l]pyrene in HPLC Fractions via Room-Temperature Fluorescence Excitation–Emission Matrices
Source: Molecules. 2025 Mar 31;30(7):1550. doi: 10.3390/molecules30071550 (PMC11990361; doi:10.3390/molecules30071550)
Supplement: Supplementary file 1 [file molecules-30-01550-s001.zip]

Archive with 1 entries (1 files):
- molecules-3560630-supplementary.pdf
